# Supplementary material for: Heterocyclic Cathinones as Inhibitors of Kynurenine Aminotransferase II—Design, Synthesis, and Evaluation
Source: Pharmaceuticals (Basel). 2021 Dec 10;14(12):1291. doi: 10.3390/ph14121291 (PMC8708382; doi:10.3390/ph14121291)
Supplement: Supplementary file 1 [file pharmaceuticals-14-01291-s001.zip]

Archive with 3 entries (2 files):
- pharmaceuticals-1447267-supplementary/
- pharmaceuticals-1447267-supplementary/pharmaceuticals-1447267 SUPPL.pdf
- pharmaceuticals-1447267-supplementary/Supplementary_material_2-NMR.pdf
